# Supplementary material for: Discovery of enhanced lattice dynamics in a single-layered hybrid perovskite
Source: Sci Adv. 2023 Aug 16;9(33):eadg4417. doi: 10.1126/sciadv.adg4417 (PMC10431705; doi:10.1126/sciadv.adg4417)
Supplement: Supplementary file 2 — Movies S1 to S5 [file sciadv.adg4417_movies_s1_to_s5.zip]

Archive with 5 entries (5 files):
- adg4417_Movie_S1.mp4
- adg4417_Movie_S2.mp4
- adg4417_Movie_S3.mp4
- adg4417_Movie_S4.mp4
- adg4417_Movie_S5.mp4
